# Supplementary material for: Stage call: Cardiovascular reactivity to audition stress in musicians
Source: PLoS One. 2017 Apr 24;12(4):e0176023. doi: 10.1371/journal.pone.0176023 (PMC5402972; doi:10.1371/journal.pone.0176023)
Supplement: S2 File — The ZIP folder consists of 16 Matlab files (.mat) and one readme.txt file. (ZIP) [file pone.0176023.s002.zip]

Archive with 35 entries (33 files):
- High stress/
- High stress/Flutist01.mat
- High stress/Flutist02.mat
- High stress/Flutist03.mat
- High stress/Flutist04.mat
- High stress/Flutist05.mat
- High stress/Violinist01.mat
- High stress/Violinist02.mat
- High stress/Violinist03.mat
- High stress/Violinist04.mat
- High stress/Violinist05.mat
- High stress/Violinist06.mat
- High stress/Violinist07.mat
- High stress/Violinist08.mat
- High stress/Violinist09.mat
- High stress/Violinist10.mat
- High stress/Violinist11.mat
- Low stress/
- Low stress/Flutist01.mat
- Low stress/Flutist02.mat
- Low stress/Flutist03.mat
- Low stress/Flutist04.mat
- Low stress/Flutist05.mat
- Low stress/Violinist01.mat
- Low stress/Violinist02.mat
- Low stress/Violinist03.mat
- Low stress/Violinist04.mat
- Low stress/Violinist05.mat
- Low stress/Violinist06.mat
- Low stress/Violinist07.mat
- Low stress/Violinist08.mat
- Low stress/Violinist09.mat
- Low stress/Violinist10.mat
- Low stress/Violinist11.mat
- Readme.txt
